# Supplementary material for: The Immediate Effect of Parachute-Resisted Gallop on Heart Rate, Running Speed and Stride Frequency in Dogs
Source: Animals (Basel). 2021 Jul 2;11(7):1983. doi: 10.3390/ani11071983 (PMC8300255; doi:10.3390/ani11071983)
Supplement: Supplementary file 1 [file animals-11-01983-s001.zip]

Archive with 1 entries (1 files):
- S1 Video Dog galloping with and without parachute-resistance.mov
